# Supplementary material for: Dynamics and consequences of the HTLV-1 proviral plus-strand burst
Source: PLoS Pathog. 2022 Nov 28;18(11):e1010774. doi: 10.1371/journal.ppat.1010774 (PMC9731428; doi:10.1371/journal.ppat.1010774)
Supplement: S1 Data — Each named sheet within the workbook contains the numerical values of the corresponding figure panel. (XLSX) [file ppat.1010774.s016.xlsx]

## Sheet: Fig 1C
d2EGFP+ sorted
	d2EGFP	Tax
TBX4B	96.2	91.2
TBW 11.50	98.7	80.4
d2EGFP− sorted
	d2EGFP	Tax
TBX4B	0.058	0.31
TBW 11.50	0	0.52

## Sheet: Fig 1D
	Continuous		Reactivating		Silencing		Fluctuating		Transient
TBX4B	93.3	34.2	0	60.3	4.4	1.4	2.2	1.4	0	2.7
TBW 11.50	43.1	48.1	33.3	32.7	16.7	11.5	2.8	1.9	4.2	5.8

## Sheet: Fig 2A
Tax+	Tax−
20	29.7
21.8	26
18.1	25.8
29.4	39.4
21.1	34.5
28.2	49

## Sheet: Fig 2B
Tax+	Tax−
19.4	15.7
16	9.77
24.3	13.1
23.5	10.4

## Sheet: Fig 2D
		G1				S				G2/M
1.5 h	d2EGFP−	13	24.1	17.3	11.8	12	11.9	33.5	37.9	74.9	64	49.2	50.3
	d2EGFP+	16.1	18.05	15.1	16.1	11.3	8.45	33.3	40.4	72.6	73.5	51.6	43.5
8 h	d2EGFP−	38.7	46.9	36.6	30.3	7.39	1.03	6.18	14.4	53.9	52.1	57.2	55.2
	d2EGFP+	14.3	21.7	15.2	11.3	7.69	1.09	13.7	20.4	78	77.2	71.1	68.2

## Sheet: Fig 2E
d2EGFP+	d2EGFP−
23.1	46
23.7	48
17.5	38.2
13.9	35.7

## Sheet: Fig 2F
Non-apoptotic	Apoptotic
4.24	26
2.1	14.2
3.67	5.46
7.63	20.8

## Sheet: Fig 3B
Time (Days)	d2EGFP+ sorted on day 0		d2EGFP− sorted on day 0
0	89.6	98.8	0.19	3.65
4	57.5	81.5	18.9	24.9
7	14.3	72.9	14.8	17.3
11	15.9	33.6	15.4	18.3
14	19.2	13.8	15.5	13.6

## Sheet: Fig 3C
Time (Days)	d2EGFP+ sorted on day 0		d2EGFP− sorted on day 0
0	4.9	5.28	4.9	4.65
4	19.2	18.95	9.9	12.38
7	15.1	21.22	8.3	14.25
11	9	15.18	13.2	13.95
14	9.2	16.54	12.5	15.84

## Sheet: Fig 3D
Time (Days)	d2EGFP+ sorted on day 0		d2EGFP− sorted on day 0
0	1	1	1	1
4	2.91057	1.84118	0.944904	0.910995
7	5.28455	2.41765	1.55096	0.926702
11	6.56098	3.24118	1.79614	1.82199
14	5.66667	3.29412	1.85675	2.49738

[truncated: 15 more sheets: Fig 3E, Fig 4B, Fig 4C, Fig 5A, Fig 5B, Fig 5C, Fig 5D, Fig 5E, S1 Fig, S2 Fig, S3 Fig, S6 Fig, S7 Fig, S8 Fig, S9 Fig]
